# Supplementary material for: Tiny droplets of ocean island basalts unveil Earth’s deep chlorine cycle
Source: Nat Commun. 2019 Jan 4;10:60. doi: 10.1038/s41467-018-07955-8 (PMC6320363; doi:10.1038/s41467-018-07955-8)
Supplement: Supplementary file 4 — Supplementary Data 1 [file 41467_2018_7955_MOESM4_ESM.xls]

## Sheet: Supplementary Table 1
Supplementary Table 1. Chemical compositions and Pb isotope ratios of melt inclusions from Raivavae.
Host rock	Melt inclusion ID	Size		Correction Factorb		207Pb/206Pbc	2SE	208Pb/206Pb	2SE		Cl	2SE		SiO2	Na2O	CaO	Al2O3	FeO	TiO2	MgO	K2O	MnO	P2O5		Rb	Sr	Y	Zr	Nb	Ba	La	Ce	Pr	Nd	Sm	Eu	Gd	Tb	Dy	Ho	Er	Tm	Yb	Lu	Hf	Ta	Pb	Th	U
		Long axis (μm)	Short axis (μm)	(%)							(p.p.m.)d			(wt %)e											(ppm)c
RAV-05 (Rairua)	RAV-05_OL-02_MI-01	82	80	-2.2		0.7517	0.0042	1.9262	0.0092		1148	5		46.51	4.99	12.13	17.22	8.33	2.32	5.94	1.27	0.15	0.48		43.6	659	28.3	198	80.7	371	56.2	109	10.5	41	6.36	1.83	7.72	0.987	5.49	1.04	3.03	0.345	2.33	0.436	4.47	5.24	3.2	6.98	1.98
	RAV-05_OL-03_MI-01	78	75	-3.3		0.7557	0.0076	1.9242	0.0136		691	1		45.19	3.52	14.46	14.59	9.45	2.4	8.4	0.91	0.18	0.43		29.3	531	28.9	196	64.9	301	49	90.9	10.3	41.1	7.7	2.47	6.46	1.07	6.04	1.16	3.02	0.337	1.9	0.429	4.44	3.62	2.78	5.62	1.41
	RAV-05_OL-09_MI-01	67	45	-1.2		0.7571	0.003	1.9302	0.0062		994	2		44.3	4.54	13.55	16.64	9.41	2.51	6.58	1.32	0.13	0.55		42.6	687	32.3	248	85.6	401	66.8	121	13.5	50.7	9.51	2.7	7.31	1.23	6.75	1.3	2.82	0.513	2.11	0.282	5.92	4.94	4.25	7.36	1.88
RAV-06 (Anatonu)	RAV-06_OL-03_MI-01	79	59	0.9		0.797	0.0111	1.9978	0.0206		371	2		48.81	3.89	8.91	15.73	11.23	2.67	6.65	0.97	0.17	0.54		23.2	563	22.9	194	42.2	170	31.3	68.4	8.06	32.5	6.15	2.53	5.66	0.888	4.64	0.972	2.63	0.016	1.03	0.142	4.35	2.7	1.92	3.14	1.03
RAV-08 (Rairua)	RAV-08_OL-01_MI-01	63	42	-1.1		0.7602	0.0041	1.9359	0.0093		903	4		46.09	3.87	13.41	15.35	9.61	2.31	7.09	1.07	0.14	0.53		34.4	605	31.4	216	77.5	336	60.8	114	12.6	46.9	9.03	2.53	8.95	0.951	5.78	1.19	3.57	0.453	2.87	0.415	5.15	4.48	4.06	6.55	1.51
	RAV-08_OL-05_MI-01	71	68	-3.9		0.7547	0.0039	1.9342	0.0088		767	4		45.98	3.53	14.93	14.89	8.62	2.36	7.69	0.92	0.16	0.4		29.5	523	28.8	191	62.1	291	49.4	90.1	10.3	41.9	8.57	2.62	6.13	1.01	6.33	1.05	3.08	0.392	2.29	0.337	5.16	3.58	3.19	5.78	1.34
	RAV-08_OL-08_MI-01	94	73	-2.9		0.7536	0.0042	1.9228	0.0094		948	3		46.62	4.19	13.12	15.52	9.28	2.14	6.83	1.1	0.18	0.47		34	595	28.6	192	77.1	371	58.2	103	11.3	44.6	8.79	2.64	6.41	0.864	6.12	0.938	2.7	0.494	2.23	0.331	5.3	4.35	4.04	6.54	1.53
	RAV-08_OL-09_MI-01	73	65	-1.5		0.7609	0.0044	1.928	0.0093		832	2		46.58	4.57	13.31	15.23	8.96	2.31	6.73	1.21	0.17	0.44		33.5	556	25.7	191	64.4	299	48.4	89.4	10.1	39.4	7.14	2.46	6.77	0.794	4.93	0.926	2.48	0.346	1.72	0.36	4.8	3.67	3.53	5.28	1.32
	RAV-08_OL-10_MI-01a	61	52	15.2		0.7613	0.005	1.9248	0.01		2358	11		47.67	3.42	8.53	13.83	12.25	1.11	9.24	1.94	0.21	0.25		327	224	16.2	181	44.2	311	44.5	68.2	6.08	20.8	5.42	1.25	1.9	0.447	3.16	0.589	1.94		1.07	0.3	3.99	2.45	23.3	20	3.45
	RAV-08_OL-13_MI-01	111	79	2.1		0.7673	0.0033	1.9491	0.0077		441	2		46.9	4.12	11.23	14.59	10.35	2.7	7.88	0.99	0.2	0.63		25.8	659	32.9	238	59.1	278	48.3	95.7	11.4	48.8	10	3.14	9.18	1.34	6.74	1.17	3.63	0.49	3.39	0.488	5.17	3.58	2.91	5.31	1.79
RAV-14 (Anatonu)	RAV-14_OL-01_MI-01a	91	63	1.4		0.7996	0.0125	1.9743	0.0172		721	2		49.28	3.52	10.67	15.87	9.3	2.49	6.68	0.6	0.14	0.49		14.9	320	23.2	189	29.9	128	22.3	46.3	5.73	26.2	6.72	2.18	6.56	0.957	5.72	0.842	2.46	0.326	1.75	0.27	5.43	1.88	1.63	2.54	0.674
	RAV-14_OL-02_MI-01	143	104	-0.1		0.8061	0.0065	2.0093	0.0125		287	1		49.14	3.5	10.49	15.91	10.05	2.02	7.24	0.6	0.13	0.31		16.4	378	22.1	155	26.5	134	21.4	43.4	5.53	23.5	5.75	2.02	5.05	0.789	4.88	0.834	2.01	0.288	1.72	0.19	3.42	1.75	3.3	2.02	0.612
	RAV-14_OL-03_MI-01	111	65	3.4		0.807	0.0069	2.0103	0.0118		367	1		48.99	3.41	10.01	16.53	9.72	2.4	6.98	0.91	0.16	0.62		23.8	541	22	198	44.8	186	31.3	64.2	7.98	31.1	6.25	2.02	6.7	0.948	5.63	0.995	2.5	0.322	1.5	0.211	5.52	2.42	2.12	3.34	0.957
RAV-17 (Anatonu)	RAV-17_OL-03_MI-01	100	90	2.3		0.7922	0.0101	1.9901	0.0169		205	1		52.14	4.86	10.29	18.93	6.1	1.94	4.24	0.87	0.1	0.38		19.3	516	21.4	176	36.9	153	24.1	51.9	6.37	27	6.73	1.78	5.78	0.646	5.06	0.741	2.25	0.176	1.47	0.166	4.4	2.14	1.46	2.36	0.7
	RAV-17_OL-08_MI-01	153	116	10.1		0.7568	0.0042	1.9244	0.0061		944	4		44.53	4.38	12.78	16.21	10.17	2.25	7.48	1.16	0.14	0.42		35.2	687	31.1	223	80.6	362	61.3	116	12.6	48.4	9.09	2.67	6.92	1.06	6.49	1.19	3.18	0.392	2.79	0.409	5.24	4.8	3.39	6.94	1.82
RAV-20 (Rairua)	RAV-20_OL-01_MI-01	156	135	3.8		0.7572	0.0031	1.9308	0.0081		1056	2		45.83	4.82	11.75	16.42	9.76	1.66	7.24	1.36	0.17	0.56		45.4	690	23.8	150	97.3	421	60.8	107	10.6	38.3	6.58	1.85	5.43	0.861	4.78	0.921	2.25	0.232	1.93	0.273	3.23	4.64	4.63	8.12	2.06
	RAV-20_OL-01_MI-02	102	80	0.9		0.7538	0.0029	1.9289	0.0064		1001	3		46.31	4.62	12.77	15.8	9.33	1.69	6.92	1.23	0.14	0.52		39.4	666	29.2	201	85.2	376	59	110	11.6	44.9	9.32	2.42	7.74	1.03	5.99	1.01	2.75	0.472	2.19	0.397	4.52	4.44	4.13	7.3	1.86
	RAV-20_OL-04_MI-01	120	97	-2.4		0.8029	0.0099	1.994	0.0147		214	1		51.56	4.28	10.89	18.5	6.65	1.75	4.78	0.9	0.12	0.45		20.7	392	19.4	168	36.9	153	23.9	49.4	5.86	22.9	5.77	1.93	6.09	0.853	4.28	0.787	2.14	0.216	1.45	0.222	3.85	2.3	1.66	2.72	0.661
	RAV-20_OL-07_MI-01	68	59	-4		0.7579	0.0036	1.9351	0.0073		1004	3		48.4	4.57	12.81	16.63	7.29	2.35	5.54	1.29	0.07	0.58		40.3	681	29.3	243	93.5	387	64.8	122	13.6	52.7	7.27	2.43	7.64	1.02	6.29	1.05	2.88	0.308	2.08	0.242	6.68	4.51	4.01	6.89	1.76
	RAV-20_OL-08_MI-01	112	102	0.8		0.7719	0.0041	1.9591	0.0079		601	3		49.34	5.19	11.43	16.05	8.41	1.34	5.55	1.65	0.16	0.61		29.5	1042	22.5	239	88.3	388	59.9	99.1	8.09	23.9	2.9	1.36	3.78	0.547	3.92	0.918	2.18	0.394	2.22	0.283	6.28	4.95	3.82	8.09	2.65
	RAV-20_OL-14_MI-01	86	75	-2.4		0.7561	0.0043	1.9339	0.0096		986	3		46.5	4.46	13.16	16.05	8.25	2.17	6.91	1.19	0.12	0.48		38.2	643	28.3	211	85.6	357	59	114	12.2	45.6	9.78	2.33	7.61	0.832	6.32	0.98	2.74	0.254	1.79	0.327	4.79	4.61	4.13	6.7	1.79
	RAV-20_OL-14_MI-02	88	59	-1.1		0.7596	0.0062	1.9224	0.0103		903	3		46.73	4.01	12.96	14.99	9.08	2.32	7.6	1.04	0.15	0.48		34.3	611	25.8	208	80.8	336	54.3	105	11.1	46.6	7.56	2.65	8.63	1.2	4.02	1.14	2.48	0.382	2.3	0.302	6.51	4.08	4.62	5.96	1.39
RAV-21 (Anatonu)	RAV-21_OL-01_MI-01	136	107	-1.6		0.7963	0.0051	1.9992	0.0103		425	2		50.65	3.76	10.83	17.71	7.48	2.79	5.08	0.96	0.06	0.56		29.5	412	29.3	242	55.2	228	39.3	79.3	9.09	36.6	6.76	2.24	8.07	1.14	5.61	1.12	2.52	0.288	2	0.187	5.91	2.95	2.63	4.61	1.13
	RAV-21_OL-02_MI-01	98	62	-1.2		0.7966	0.0064	2.0118	0.011		358	2		50.6	3.61	10.71	16.26	8.6	2.45	5.91	0.84	0.14	0.63		22.2	441	28.3	181	42.4	180	30.6	62.9	7.49	29	6.37	2.22	8.28	1.06	5.42	0.853	2.66	0.368	2.24	0.358	4.34	2.66	2.26	3.12	0.842
RAV-27 (Anatonu)	RAV-27_OL-04_MI-01	190	130	-2		0.7999	0.0063	2.019	0.0119		387	2		51.88	4.8	8.78	17.8	8.01	1.93	4.86	0.95	0.12	0.54		21.4	582	33.8	224	49.1	192	34	73.8	8.86	37.1	8.77	3.12	9.52	1.14	6.16	1.25	2.82	0.392	2.4	0.299	5.15	2.99	1.79	3.76	1.02
	RAV-27_OL-04_MI-02	144	75	-1.9		0.7957	0.0059	2.0012	0.0146		362	1		52.44	4.78	8.13	17.01	8.31	1.95	5.05	0.94	0.14	0.66		24.6	553	24.6	211	46.7	203	32	71	8.47	33.8	6.6	2.34	8.07	0.825	5.7	0.844	2.7	0.292	2.34	0.252	4.96	2.59	1.99	3.59	1.1
	RAV-27_OL-05_MI-01a	81	58	-2.2		0.7933	0.0095	1.9919	0.0126		783	3		52.18	4.49	9.59	17.31	7.92	2.25	4.94	0.62	0.14	0.37		15.4	309	27.3	186	29.1	129	22	47.9	6.24	30.4	7.73	2.63	8.16	0.983	5.9	1.18	2.54	0.303	1.97	0.279	4.72	1.82	1.34	2.27	0.674
	RAV-27_OL-07_MI-01	94	75	-1.6		0.8068	0.0079	2.0123	0.0128		301	1		52.59	5.04	8.26	19.8	7.02	1.8	4.31	0.71	0.11	0.27		14.7	398	22.8	160	29.2	153	23.2	51.4	6.28	29.8	7.66	2.56	6.51	0.889	4.55	0.838	2.38	0.318	1.65	0.207	3.78	1.65	1.52	2.35	0.63
RAV-30 (Anatonu)	RAV-30_OL-07_MI-07	195	146	3.7		0.7972	0.0067	2.009	0.0104		240	2		47.81	3.09	12.33	14.99	9.92	2.34	8.22	0.61	0.18	0.31		12.5	413	20.6	131	28.4	130	20.2	44.4	5.64	24.4	5.59	1.9	5.37	0.797	4.08	0.818	1.75	0.186	1.79	0.173	3.15	1.61	1.05	2.16	0.518
	RAV-30_OL-07_MI-20	55	45	3.5		0.8037	0.0087	2.0059	0.0168		280	1		48.12	3.09	12.84	15.88	8.86	2.45	7.35	0.71	0.14	0.35		18.3	532	25.3	167	40.1	178	26.9	63.5	7.5	31.1	6.37	2.29	6.94	0.968	5.7	0.91	2.54	0.37	2.42	0.285	5.25	2.1	1.49	2.96	0.899
	RAV-30_OL-21_MI-05	56	38	1.3		0.8003	0.0104	2.0085	0.0228		184	2		50.27	4.09	10.64	14.39	10.59	2.95	5.79	0.57	0.2	0.3		11.6	493	41.9	200	29.9	117	24.4	62.3	9.49	39.3	9.48	3.35	11.4	1.46	8.04	1.48	3.89	0.55	3.85	0.42	5.35	1.66	1.19	2.23	0.798
	RAV-30_OL-29_MI-03a	98	67	-0.1		0.7771	0.0044	1.9626	0.009		618	3		49.57	3.77	11.24	17.57	7.67	2.19	6.47	0.84	0.15	0.4		25.2	379	24.9	126	39.3	285	21.9	41.6	5.12	22.7	6.25	2.04	5.81	0.878	5.59	0.902	2.44	0.401	2.18	0.213	3.19	2.21	2.05	2.77	0.749
	RAV-30_OL-31_MI-01	113	85	0.8		0.7978	0.008	2.0113	0.0165		222	1		50.66	3.59	11.69	16.21	7.8	1.93	7.09	0.5	0.09	0.25		9.9	397	21.1	129	19	99	15.1	36.4	4.38	22.6	4.92	2.02	5.4	0.628	5	0.82	2.1	0.245	2.04	0.21	3.26	0.933	0.811	1.55	0.434
	RAV-30_OL-35_MI-02	79	65	-2		0.8042	0.0115	2.0064	0.0175		164	1		49.29	3.55	12.07	14.49	9.23	2.04	7.95	0.47	0.1	0.26		9.05	408	22.5	123	19.1	88.3	15.4	36.1	4.83	23.3	6.19	2.15	5.92	0.992	5.19	0.962	2.74	0.173	1.61	0.208	3.23	1.22	1.34	1.55	0.526
	RAV-30_OL-39_MI-01	103	66	-2.8		0.795	0.0046	2.0054	0.0068		308	1		50.06	3.5	10.7	17.05	8.65	2.07	6.36	0.91	0.12	0.43		22.9	545	21.1	160	47.4	220	32.8	65.1	7.23	25.6	5.54	2.02	5.82	0.733	4.16	0.706	2.34	0.314	1.38	0.191	3.52	2.57	1.91	3.59	0.987
	RAV-30_OL-46_MI-01	96	61	-0.8		0.7912	0.0085	2.0141	0.0171		232	1		50.25	3.6	12.32	15.78	7.71	1.98	6.84	0.75	0.14	0.41		16.3	414	23.9	160	31.7	131	21.5	48.1	6.54	28.1	6.34	1.34	5.33	0.704	4.24	0.797	1.96	0.351	1.11	0.251	3.73	1.46	1.23	2.31	0.76
RAV-32 (Rairua)	RAV-32_OL-09_MI-01	87	66	-2.3		0.75	0.0026	1.9162	0.0055		1289	4		44.11	4.9	15.35	15.25	7.61	2.53	7.67	1.12	0.1	0.65		31.2	874	32.1	222	96.3	481	80.8	153	16.7	64.8	12.1	3.27	9.39	1.17	5.9	1.08	3.26	0.401	2.72	0.239	5.22	4.76	5.14	9.4	2.39
RAV-33 (Rairua)	RAV-33_OL-01_MI-01	189	136	-0.8		0.7698	0.01	1.9601	0.022		188	1		50.34	4.1	13	13.96	8.45	1.43	7.61	0.36	0.14	0.24		6.92	334	24.3	108	17.6	74.3	14	32.3	4.11	19.5	4.62	1.77	5.11	0.775	4.6	0.871	2.47	0.334	2.21	0.218	2.99	1.11	1.03	1.24	0.326
	RAV-33_OL-02_MI-01	78	69	1.1		0.7734	0.0055	1.9509	0.0149		328	4		47.34	4.07	11.51	15.23	10.92	2.1	7.2	0.55	0.14	0.29		12.6	439	22.6	128	33.1	146	24.2	49.1	5.77	23.9	5.06	2.1	6.29	0.784	4.29	0.902	2.83	0.184	2	0.193	2.7	1.98	1.66	2.18	0.623
	RAV-33_OL-03_MI-01	145	122	5.7		0.761	0.0032	1.9368	0.0061		710	3		45.9	4.1	12.23	14.82	9.94	2.07	8.85	0.91	0.16	0.44		24.7	614	24.3	177	61.2	282	45.1	86.6	9.55	39.3	7.52	2.18	8.1	0.957	4.32	0.894	2.42	0.3	2.2	0.359	4.06	3.23	3.07	4.77	1.27
	RAV-33_OL-06_MI-01	104	72	-1.7		0.7704	0.0035	1.9623	0.0095		349	1		47.15	4.81	11.85	16.38	9.25	2.13	6.88	0.62	0.14	0.32		13.6	505	27.9	158	35.2	151	26.7	58.1	7.05	31.5	6.63	2.62	7.12	0.896	5.15	1	2.68	0.264	2.02	0.267	4.14	2.12	1.91	2.39	0.617
	RAV-33_OL-08_MI-01	106	91	-0.7		0.7796	0.0076	1.957	0.0196		226	1		50.24	4.81	10.96	16.17	8.48	1.96	6.28	0.47	0.08	0.29		9.7	409	21.7	129	23.5	97.6	17.9	38.7	4.96	22.3	5.02	2	5.98	0.704	4.51	0.898	2.23	0.234	1.61	0.159	3.32	1.37	1.46	1.55	0.4
	RAV-33_OL-11_MI-01a	158	133	-1.9		0.7546	0.0018	1.9302	0.0054		1320	4		46.97	3.91	13.23	16.24	8.13	1.44	6.53	1.45	0.16	1.71		64.2	270	22.8	235	88.5	318	168	276	26.2	88	12.3	2.94	7.41	0.734	4.46	0.741	2.56	0.319	1.8	0.314	4.27	4.92	5.16	16.8	4.47
	RAV-33_OL-12_MI-01	62	46	-3.1		0.7636	0.0046	1.9468	0.0101		382	2		48.76	4	12.11	15.56	8.89	1.61	7.66	0.56	0.17	0.27		14.2	416	20.5	124	33.2	165	24.6	54.7	6.03	24.4	5.84	1.8	5.57	0.901	4.38	0.72	1.7	0.286	1.02	0.281	2.33	1.82	1.93	2.33	0.568
RAV-34 (Rairua)	RAV-34_OL-05_MI-01	109	62	20.4		0.7527	0.0039	1.9206	0.0069		1470	9		41.91	4.67	10.06	11.37	13.53	2.28	13.61	1.07	0.14	0.72		32.7	692	19.9	205	94.8	394	67.8	132	13.8	54	7.53	1.74	8.46	1.25	4.08	0.478	1.93	0.206	1.64	0.165	4.02	5.74	4.59	7.99	2
RAV-38 (Anatonu)	RAV-38_OL-01_MI-01	109	107	-4.5		0.7991	0.0066	1.9912	0.0117		449	1		55.58	5.02	9.76	16.8	5.7	1.39	3.81	0.93	0.1	0.65		21.9	529	22.9	172	43.1	197	29.5	60.2	7.48	28.5	5.73	2.32	5.63	0.912	5.16	0.871	2.17	0.27	1.43	0.135	4.59	2.69	1.85	3.35	0.937
	RAV-38_OL-03_MI-01	184	170	-5.6		0.7925	0.0076	1.9808	0.0169		335	2		55.9	5.3	9.72	18.72	3.95	1.55	2.72	1.27	0.07	0.69		27.2	693	26.1	203	57	279	41.2	81	8.99	36.1	6.83	2.22	7.16	0.945	5.72	1.05	2.63	0.403	2.19	0.298	4.45	3.28	2.61	4.49	1.2
	RAV-38_OL-05_MI-01	84	75	0.6		0.7984	0.0044	2.0102	0.0112		434	2		53.11	4.52	11.54	16.76	5.84	2.54	3.71	1.16	0.07	0.61		27	574	33	233	58.1	266	42.5	87.9	10.6	42.2	9.21	2.98	8.3	1.24	7.43	1.39	3.48	0.318	2.74	0.31	6.83	3.3	2.23	4.21	1.24
RAV-39 (Anatonu)	RAV-39_OL-02_MI-01	156	140	0.4		0.8069	0.0069	2.0155	0.0127		302	1		50.03	3.9	12.01	22.4	5.29	1.62	3.41	0.88	0.16	0.19		20.5	436	30.4	208	41.9	168	29.9	66.1	8.43	34.8	8.24	2.38	7.92	1.04	6.51	1.08	3.29	0.324	2.5	0.429	5.94	2.69	1.7	3.28	1.07
RAV-41 (Rairua)	RAV-41_OL-11_MI-01	120	89	-11.2		0.7679	0.0033	1.9494	0.007		579	2		49.17	3.19	16.58	11.86	8.42	1.88	7.03	0.83	0.15	0.41		25.6	526	15.9	194	62.4	275	49.4	98.8	11.1	45.6	7.98	2.28	5.9	0.746	4.43	0.539	1.6	0.112	1.06	0.135	5.1	3.61	2.66	5.14	1.41
a Data are not used in the discussion because the melt compositions might be affected by assimilation.
b Correction factor is the proportion of olivine added to (positive number) or subtracted from (negative number) melt inclusions so that melt is in equilibrium with host olivine in terms of Fe/Mg ratio. The reported element concentrations in the table are after correction using the correction factor.
c Lead isotope ratios and trace element concentrations were measured with laser ablation-inductively coupled plasma-mass spectrometer.
d Chlorine concentrations were measured with secondary ion mass spectrometer.
e Major element concentrations were measured with electron probe micro analyzer.
