# Supplementary material for: Tiny droplets of ocean island basalts unveil Earth’s deep chlorine cycle
Source: Nat Commun. 2019 Jan 4;10:60. doi: 10.1038/s41467-018-07955-8 (PMC6320363; doi:10.1038/s41467-018-07955-8)
Supplement: Supplementary file 5 — Supplementary Data 2 [file 41467_2018_7955_MOESM5_ESM.xls]

## Sheet: Supplementary Table 2
Supplementary Table 2. Measured compositions of standard samples.
BHVO-2G	207Pb/206Pb	2SE	208Pb/206Pb	2SE		BCR-2G	207Pb/206Pb	2SE	208Pb/206Pb	2SE		EPR-G3	Cl	2SE		BHVO-2	SiO2	Na2O	CaO	Al2O3	FeO	TiO2	MgO	K2O	MnO	P2O5		BHVO-2G	Rb	Sr	Y	Zr	Nb	Ba	La	Ce	Pr	Nd	Sm	Eu	Gd	Tb	Dy	Ho	Er	Tm	Yb	Lu	Hf
													(ppm)				(wt %)												(ppm)
Measurement-1	0.8319	0.0067	2.0603	0.0095		Measurement-1	0.8326	0.0016	2.0658	0.0024		Measurement-1	167	1		Measurement-1	50.76	2.34	11.24	13.39	10.37	2.52	7.23	0.46	0.18	0.27		Measurement-1	9.12	393	25.4	167	17.3	133	15.6	37.7	4.97	24.5	6.39	2.04	6.03	0.816	5.22	0.962	2.34	0.291	1.97	0.236	4.5
-2	0.8277	0.0057	2.0486	0.0093		-2	0.833	0.0017	2.065	0.0027		-2	167	1		-2	51.18	2.2	11.36	13.15	10.48	2.27	7.39	0.48	0.17	0.26		-2	9.63	406	25.6	173	18.1	128	16.2	38.4	5.69	25.5	6.65	1.94	7.54	0.919	5.55	0.991	2.66	0.27	2.47	0.313	4.53
-3	0.8293	0.0056	2.0547	0.011		-3	0.8324	0.0018	2.063	0.0026		-3	168	1		-3	51.09	2.3	11.28	13.31	10.37	2.57	7.05	0.47	0.16	0.29		-3	8.95	394	26	170	17.7	135	15.8	39.5	5.57	25.7	6.18	1.87	7.8	0.963	5.37	1.046	2.93	0.354	1.97	0.294	4.85
-4	0.8298	0.0055	2.0503	0.0105		-4	0.8321	0.002	2.0629	0.0027		-4	168	1														-4	8.97	390	24.3	163	16.7	128	15.6	38.9	5.34	23.2	5.9	2	6.64	0.899	4.72	0.992	2.33	0.302	2.04	0.24	4.41
-5	0.8311	0.0064	2.0543	0.0113		-5	0.8335	0.002	2.0653	0.0022		-5	167	1														-5	8.9	405	26	168	17.8	134	16.3	39.3	5.43	26.3	7.1	2.15	6.54	0.842	5.72	1.018	2.7	0.353	1.86	0.29	4.7
												-6	168	1
Preferred valuea	0.831		2.043			Preferred valuea	0.833		2.066			Reference valueb	161			Preferred valuea	49.9	2.22	11.4	13.5	11.2	2.73	7.25	0.52	1.169	0.27		Preferred valuea	9.2	396	26	170	18.3	131	15.2	37.6	5.35	24.5	6.1	2.07	6.16	0.92	5.28	0.98	2.56	0.34	2.01	0.279	4.32
a Preferred values for Pb isotopes and lithophile elements are from GeoReM database30.
b Reference value for Cl is from Shimizu et al.29
[truncated: 4 more columns]
