# Supplementary material for: Tiny droplets of ocean island basalts unveil Earth’s deep chlorine cycle
Source: Nat Commun. 2019 Jan 4;10:60. doi: 10.1038/s41467-018-07955-8 (PMC6320363; doi:10.1038/s41467-018-07955-8)
Supplement: Supplementary file 6 — Supplementary Data 3 [file 41467_2018_7955_MOESM6_ESM.xls]

## Sheet: Supplementary Table 3
Supplementary Table 3. Chemical compositions and partition coefficients used for melt mixing model.
		MORB mantlea	Partition coefficientb					Melt from MORB mantled		Subducted oceanic cruste	Partition coefficientg			Melt from subducted oceanic crusti
			Olivine	Cpx	Opx	Garnet	Bulk				Cpx	Garnet	Bulk
Cl (p.p.m.)		0.51					0.0015c	51		207 / 60f			0.0084c	690 / 200f
Nb (p.p.m.)		0.21	0.0001	0.004	0.003	0.0031	0.0015	21		3.51	0.008	0.01	0.0084	12
K (p.p.m.)		60					0.0015c	6000		94			0.0084c	310
Pb (p.p.m.)		0.0232	0.0003	0.072	0.0014	0.0003	0.011	1.4		0.3	0.044	0.018	0.042	1
U (p.p.m.)		0.0047	0	0.0127	0	0.0059	0.0022	0.47		0.12	0.006	0.018	0.0084	0.39
Nd (p.p.m.)		0.713	0.0004	0.178	0.0005	0.052	0.03	20		10	0.134	0.213	0.15	30
Hf (p.p.m.)		0.199	0.0011	0.2	0.0044	0.31	0.047	3.8		1.9	0.24	0.4	0.27 / 1h	4.7 / 1.9h
207Pb/206Pb								0.82						0.723j
a Composition of MORB mantle is after Salters and Stracke23.
b Partition coefficients for MORB mantle melting are after Stracke et al.19. Bulk parititon coefficients are calculated assuming garnet peridotite consisting of 55 % olivine, 15 % clinopyroxene, 25 % orthopyroxene, and 5 % garnet.
c Partition coefficinets for Cl and K are assumed to be the same as that of Nb.
d Composition of melt from MORB mantle is calculated assuming 1 % non-modal fractional melting.
e Composition of subducted oceanic crust is approximated by that of dehydrated eclogite after Becker et al.14.
f Cl concentration in subducted oceanic crust is assumed to be 207 p.p.m. before dehydration16 and 60 p.p.m. after dehydration.
g Partition coefficients for oceanic crust melting are after Stracke and Bourdon24. Bulk partition coefficients are caluculated assuming eclogite lithology consisting of 82 % clinopyroxene and 18 % garnet.
h Partition coefficients are assumed to be 0.27 and 1 for silicate melt and carbonated melt, respectively.
i Composition of melt from subuducted oceanic crust is calculated assuming 30 % non-modal fractional melting.
j The present-day 207Pb/206Pb of the oceanic crust that subudcted 2 Ga is after Stracke et al.19.
