# Supplementary material for: Tiny droplets of ocean island basalts unveil Earth’s deep chlorine cycle
Source: Nat Commun. 2019 Jan 4;10:60. doi: 10.1038/s41467-018-07955-8 (PMC6320363; doi:10.1038/s41467-018-07955-8)
Supplement: Supplementary file 7 — Supplementary Data 4 [file 41467_2018_7955_MOESM7_ESM.xls]

## Sheet: Supplementary Table 4
Supplementary Table 4. Model chlorine inventory in the Earth.
	Cl concentration	Cl amount	Reference
	(p.p.m.)	(kg)
Surface reservoirs
Ocean		2.7 × 1019	31
Evaporites		1.4 × 1019	31
Continental brines		1.5 × 1019	31
Crustal rocks		2.3 × 1018	31
Subtotal		5.8 × 1019	31
Mantle reservoirsa
MORB mantleb,c	0.38–5	0.11–1.4 × 1019	8, 23, 31–34
Whole mantle (range)	0.38–35	0.15–14 × 1019	23, 31, 32
(model)d	11.5	4.6 × 1019	35
HIMU mantle		0.6–1.2 × 1019	This study
Bulk Earth	26	10.4 × 1019	35
a Mantle mass of 4 × 1024 kg is used for calculation.
b Assuming MORB mantle accupies ~70 % of mantle mass.
c Enriched MORB mantle is not considered for estimation.
d Chlorine in primitive mantle subtracted by Cl in suface reservoirs.
